# Supplementary material for: Phosphonates of Pectobacterium atrosepticum: Discovery and Role in Plant–Pathogen Interactions
Source: Int J Mol Sci. 2024 Oct 26;25(21):11516. doi: 10.3390/ijms252111516 (PMC11546328; doi:10.3390/ijms252111516)
Supplement: Supplementary file 1 [file ijms-25-11516-s001.zip]

Archive with 1 entries (1 files):
- ijms-3261969-supplementary.pdf
